# Supplementary material for: Axiology and dynamics of contemporary research groups: a systematic review and hermeneutic meta-analysis of knowledge, values, and social elements
Source: Front Res Metr Anal. 2025 Aug 7;10:1525587. doi: 10.3389/frma.2025.1525587 (PMC12369186; doi:10.3389/frma.2025.1525587)
Supplement: Supplementary file 2 [file Table_2.xlsx]

## Sheet: Administrador de códigos
Grounded	Code	Code family
101	○ Cooperation	Social values
95	○ Inclusion	Research values
78	○ Benefit	Economic values
57	○ Adequacy	Epistemic values
37	○ Continuous learning	Good practices
23	○ Solidarity	Social values
22	○ Applicability	Technical values
19	○ Learnings	Tácit values
18	○ Responsibility	Moral values
17	○ Transparency	Legal values
15	○ Clarity	Epistemic values
15	○ Innovation	Technical values
15	○ Isolation	Bad practices
15	○ Meetings	Types of communication
15	○ Rigor	Epistemic values
14	○ Experiences	Tácit values
13	○ Base researcher	Role in the group
13	○ Converssations	Types of communication
13	○ Decision making	Administrative values
12	○ Cohesion	Research values
12	○ Understanding	Research values
12	○ Versatility	Technical values
10	○ Altruism	Moral values
10	○ Apprehension	Bad practices
10	○ Based on evidence	Research values
10	○ Cost effectiveness	Economic values
10	○ Interviews	Types of communication
10	○ Organization	Administrative values
10	○ Professionalism	Social values
10	○ Respect	Moral values
10	○ Values	Tácit values
10	○ Verifiability	Epistemic values
9	○ Equality	Politic values
9	○ Precision	Epistemic values
8	○ Publication of results	Editorial values
8	○ Safety	Basic or common values
8	○ Sustainability	Ecological values
7	○ Cost	Economic values
7	○ Repeatability	Epistemic values
6	○ Beliefs	Tácit values
6	○ Creativity	Aesthetic values
6	○ Documents	Explicit values
6	○ Ethics	Research values
6	○ Honesty	Moral values
6	○ Manuals	Explicit values
6	○ Marketability	Economic values
6	○ platform	Types of communication
5	○ Collaborating researchers/advisers	Role in the group
5	○ Command	Military values
5	○ Functionality	Technical values
5	○ Point of view	Tácit values
5	○ Postgraduate	Student in the group
5	○ Prudence	Basic or common values
4	○ Administrator	Professional Social-Humanities
4	○ Authority	Religious values
4	○ Biologist	Professional of the scientific field
4	○ Friendship	Moral values
4	○ Ingenuity	Epistemic values
4	○ Originality	Aesthetic values
4	○ Programs	Explicit values
4	○ Traditions	Tácit values
3	○ Balance	Ecological values
3	○ Conservation	Ecological values
3	○ Democracy	Politic values
3	○ Email	Types of communication
3	○ Engineer	Professional of the scientific field
3	○ Epistemic	Communication reasons, motives and objectives
3	○ Equity	Legal values
3	○ Faith	Religious values
3	○ Quality	Economic values
3	○ Sanity	Basic or common values
3	○ Sincerity	Moral values
3	○ Videoconferences	Types of communication
2	○ Ask for help	Good practices
2	○ Associations	Private financing source
2	○ Autonomy	Legal values
2	○ Coherence	Epistemic values
2	○ Companies	Private financing source
2	○ Control	Politic values
2	○ Creation	Basic or common values
2	○ Durability	Legal values
2	○ Hierarchy	Military values
2	○ Images	Types of communication
2	○ Project support	Government funding source
2	○ Social	Communication reasons, motives and objectives
1	○ 19-40	Common person in the group
1	○ 40-60	Common person in the group
1	○ 60-90	Common person in the group
1	○ Bachelor	Student in the group
1	○ Biodiversity	Ecological values
1	○ Charity	Religious values
1	○ Collectives	Private financing source
1	○ Discipline	Military values
1	○ Effectiveness	Technical values
1	○ Habits	Tácit values
1	○ Independence	Politic values
1	○ Maps	Types of communication
1	○ Organizations	Private financing source
1	○ Simplicity	Aesthetic values
1	○ Stability	Social values
1	○ Technical	Role in the group
1	○ Video	Types of communication
1	○ whatsapp	Types of communication
0	○ 0-13	Common person in the group
0	○ 14-18	Common person in the group
0	○ Additionally, opportunities to practice
0	○ Assembling papers	Editorial values
0	○ Body movements	Types of communication
0	○ Chemical	Professional of the scientific field
0	○ Corporate	Private financing source
0	○ Cultural	Communication reasons, motives and objectives
0	○ Developing	Economic values
0	○ Devotion	Religious values
0	○ Diagrams	Types of communication
0	○ Doctor	Professional of the scientific field
0	○ Elegance	Aesthetic values
0	○ High school	Student in the group
0	○ Hope	Religious values
0	○ Intuitions
0	○ Joy	Basic or common values
0	○ Legality	Legal values
0	○ Letters	Types of communication
0	○ Mathematical	Professional of the scientific field
0	○ Obedience	Military values
0	○ Paints	Types of communication
0	○ Philosopher	Professional Social-Humanities
0	○ Photographs	Types of communication
0	○ Physical	Professional of the scientific field
0	○ Political	Professional Social-Humanities
0	○ Procedures	Explicit values
0	○ Processes	Explicit values
0	○ Psychologist	Professional Social-Humanities
0	○ Reports	Types of communication
0	○ Research stays	Government funding source
0	○ Sabbatical support	Government funding source
0	○ Sociologist	Professional Social-Humanities
0	○ Student scholarships	Government funding source
0	○ Tutorials	Explicit values

## Sheet: Información
Titulo:	ATLAS.ti - Informe de códigos
Proyecto:	Análisis de documentos de las CC 20
Usuario:	Omar Ayala
Fecha:	14/06/2025 - 09:21:18 p. m.
